# Supplementary material for: Composite Hydrogels with Rapid Self-Healing, Stretchable, Moldable and Antibacterial Properties Based on PVA/ε-Poly-l-lysine/Hyaluronic Acid
Source: Molecules. 2024 Sep 30;29(19):4666. doi: 10.3390/molecules29194666 (PMC11477695; doi:10.3390/molecules29194666)
Supplement: Supplementary file 1 [file molecules-29-04666-s001.zip]

Archive with 1 entries (1 files):
- molecules-3213407-supplementary.pdf
